# Supplementary material for: Therapeutic Effects of Neuro-Cells on Amyloid Pathology, BDNF Levels, and Insulin Signalling in APPswe/PSd1E9 Mice
Source: Cells. 2025 Aug 20;14(16):1293. doi: 10.3390/cells14161293 (PMC12384073; doi:10.3390/cells14161293)
Supplement: Supplementary file 1 [file cells-14-01293-s001.zip]

Archive with 1 entries (1 files):
- cells-3757382-supplementary.pdf
